# Supplementary material for: The PKG Inhibitor CN238 Affords Functional Protection of Photoreceptors and Ganglion Cells against Retinal Degeneration
Source: Int J Mol Sci. 2023 Oct 17;24(20):15277. doi: 10.3390/ijms242015277 (PMC10607377; doi:10.3390/ijms242015277)
Supplement: Supplementary file 1 [file ijms-24-15277-s001.zip]

Archive with 1 entries (1 files):
- ijms-2541364-supplementary.pdf
